# Supplementary material for: Atorvastatin inhibits Lipopolysaccharide (LPS)-induced vascular inflammation to protect endothelium by inducing Heme Oxygenase-1 (HO-1) expression
Source: PLoS One. 2024 Aug 15;19(8):e0308823. doi: 10.1371/journal.pone.0308823 (PMC11326635; doi:10.1371/journal.pone.0308823)
Supplement: S3 Table — (XLSX) [file pone.0308823.s003.xlsx]

## Sheet: Sheet1
S3 Table Biochemical indicator values in each group
indicator	unit	group	value 1	value 2	value 3	value 4	value 5	value 6	value 7	value 8	value 9	value 10	Mean	SD
Bilirubin	（μmol/L）	Control group	6.55	7.83	8.42	7.52	7.11	6.51	6.12	7.27	6.36	6.71	7.04	0.689594
		Low-dose atorvastatin group	8.66	8.52	7.58	7.91	6.85	7.85	7.36	8.91	7.62	8.14	7.94	0.6001
		High-dose atorvastatin group	8.75	7.99	9.25	10.31	9.03	7.66	8.56	10.05	8.52	8.68	8.88	0.783747
		HO-1 blocking group	7.01	8.02	7.16	6.82	7.45	7.89	6.45	7.42	6.55	7.13	7.19	0.492991
ALT	（U/L）	Control group	89.85	95.34	96.66	103.21	96.97	95.52	87.45	110.13	95.82	95.05	96.6	6.01617
		Low-dose atorvastatin group	108.52	116.07	119.48	100.86	105.95	106.62	108.5	93.21	112.67	117.22	108.91	7.56176
		High-dose atorvastatin group	135.2	125.66	114.91	116.65	132.69	136.37	129.62	115.04	133.73	139.23	127.91	8.82604
		HO-1 blocking group	95.29	85.07	85.92	96.33	100.32	84.19	95.2	86.58	99.06	87.54	91.55	5.93388
TC	（mmol/L）	Control group	1.75	1.82	1.74	1.83	1.61	1.71	1.45	1.58	1.67	1.92	1.708	0.130062
		Low-dose atorvastatin group	1.62	1.48	1.57	1.7	1.59	1.77	1.9	1.44	1.63	1.58	1.628	0.127969
		High-dose atorvastatin group	1.53	1.85	1.72	1.46	1.58	1.77	1.61	1.36	1.66	1.57	1.611	0.138452
		HO-1 blocking group	1.71	1.8	1.49	1.54	1.63	1.81	1.62	1.54	1.66	1.58	1.638	0.103131
