# Supplementary material for: Atorvastatin inhibits Lipopolysaccharide (LPS)-induced vascular inflammation to protect endothelium by inducing Heme Oxygenase-1 (HO-1) expression
Source: PLoS One. 2024 Aug 15;19(8):e0308823. doi: 10.1371/journal.pone.0308823 (PMC11326635; doi:10.1371/journal.pone.0308823)
Supplement: S4 Table — (XLSX) [file pone.0308823.s004.xlsx]

## Sheet: Sheet1
S4 Table Inflamation indicator values in each group
indicator	unit	group	value 1	value 2	value 3	value 4	value 5	value 6	value 7	value 8	value 9	value 10	Mean	SD
MDA	（nmol/ml）	Control group	8.34	10.16	9.63	9.33	7.98	9.06	9.89	8.71	9.08	8.12	9.03	0.71
		Low-dose atorvastatin group	8.51	9.08	7.43	6.24	8.32	7.86	7.14	8.17	7.14	8.11	7.8	0.78
		High-dose atorvastatin group	6.59	6.44	7.52	5.96	6.67	7.3	7.41	6.33	7.31	6.97	6.85	0.5
		HO-1 blocking group	10.39	9.82	8.76	8.44	9.69	9.27	7.77	10.98	10.73	8.75	9.46	0.99
ET-1	（ng/l）	Control group	110.3	116.52	112.28	109.86	108.64	119.05	111.97	108.96	118.43	120.26	113.63	4.26
		Low-dose atorvastatin group	97.21	96.93	102.62	95.5	92.41	92.65	91.9	89.76	93.47	91.45	94.39	3.57
		High-dose atorvastatin group	69.41	73.05	79.72	81.24	66.84	78.37	71.5	83.26	69.06	74.95	74.74	5.38
		HO-1 blocking group	116.2	120.58	118.65	119.36	118.86	124.53	114.54	116.11	106.64	117.53	117.3	4.42
NO	（μmol/l）	Control group	21.98	25.3	27.49	26.11	23.79	21.63	27.11	25.24	26.33	27.32	25.23	2.01
		Low-dose atorvastatin group	58.13	54.22	44.7	52.19	47.61	50.26	42.33	56.17	47.24	51.25	50.41	4.76
		High-dose atorvastatin group	53.85	48.62	55.06	49.72	50.35	46.22	47.58	51.05	45.46	52.38	50.03	3
		HO-1 blocking group	41.92	40.78	45.73	48.44	52.67	45.78	37.1	41.15	50.26	46.67	45.05	4.55
vWF	（ng/ml）	Control group	3.78	3.76	4.28	3.84	4.15	4.11	3.65	3.41	4.36	3.96	3.93	0.28
		Low-dose atorvastatin group	3.22	3.65	3.81	3.73	3.01	3.45	3.22	3.51	3.79	3.51	3.49	0.26
		High-dose atorvastatin group	3.17	3.33	3.46	3.13	3.3	3.17	3.23	3.38	3.24	3.49	3.29	0.12
		HO-1 blocking group	4.18	3.96	4.05	4.29	4.66	4.07	4.11	4.09	4.34	4.15	4.19	0.19
sTM	（ng/ml）	Control group	5.44	5.25	5.32	5.78	5.26	5.29	5.53	5.29	5.51	5.13	5.38	0.18
		Low-dose atorvastatin group	5.12	5.03	5.25	5.24	5.09	4.88	5.16	5.26	4.95	4.62	5.06	0.19
		High-dose atorvastatin group	4.83	4.66	4.53	4.96	4.51	4.72	4.55	4.67	4.79	4.68	4.69	0.14
		HO-1 blocking group	5.45	5.63	5.81	5.67	5.35	5.56	5.37	5.48	5.57	5.61	5.55	0.13
EPCR	（ng/ml）	Control group	5.15	4.82	4.56	4.66	4.58	4.96	4.75	4.66	4.47	4.39	4.7	0.22
		Low-dose atorvastatin group	4.11	4.35	4.47	4.91	4.27	4.24	4.19	4.46	4.5	4.5	4.4	0.21
		High-dose atorvastatin group	3.81	3.86	3.77	3.92	3.9	3.89	4.21	3.84	4.15	4.05	3.94	0.14
		HO-1 blocking group	4.66	5.11	5.08	4.88	4.68	4.55	4.79	5.05	4.82	4.52	4.81	0.2
