# Supplementary material for: Atorvastatin inhibits Lipopolysaccharide (LPS)-induced vascular inflammation to protect endothelium by inducing Heme Oxygenase-1 (HO-1) expression
Source: PLoS One. 2024 Aug 15;19(8):e0308823. doi: 10.1371/journal.pone.0308823 (PMC11326635; doi:10.1371/journal.pone.0308823)
Supplement: S5 Table — (XLSX) [file pone.0308823.s005.xlsx]

## Sheet: Sheet1
CEC positive percentage in each group
indicator	unit	group	value 1	value 2	value 3	value 4	value 5	value 6	value 7	value 8	value 9	value 10	Mean	SD
CEC	%	Control group	21.2	21.3	20.8	21.7	20.2	20.6	21.4	21.3	21	20.6	21.01	0.455705
		Low-dose atorvastatin group	16.1	17	18.6	17.3	17.7	16.9	17	15.8	17.1	16.7	17.02	0.781452
		High-dose atorvastatin group	11.7	12.2	12.8	11.7	13.4	13.5	14	12.7	12.3	11.8	12.61	0.814385
		HO-1 blocking group	28.4	32.1	28	29.2	32.7	29.6	31.8	30.9	31.4	29	30.31	1.6703
