# Supplementary material for: Atorvastatin inhibits Lipopolysaccharide (LPS)-induced vascular inflammation to protect endothelium by inducing Heme Oxygenase-1 (HO-1) expression
Source: PLoS One. 2024 Aug 15;19(8):e0308823. doi: 10.1371/journal.pone.0308823 (PMC11326635; doi:10.1371/journal.pone.0308823)
Supplement: S6 Table — (XLSX) [file pone.0308823.s006.xlsx]

## Sheet: Sheet1
OD value of HO-1 expression in each group
indicator	group	value 1	value 2	value 3	value 4	value 5	value 6	value 7	value 8	value 9	value 10	Mean	SD
OD value	Control group	15600	14100	13900	14800	15200	14500	15200	14300	15100	14600	14730	518
	Low-dose atorvastatin group	26700	24800	25700	26000	27500	26500	27000	26100	27300	25900	26350	775
	High-dose atorvastatin group	64800	70100	69900	67800	67800	68500	69100	70400	66300	66900	68160	1715
	HO-1 blocking group	10100	9800	10500	10000	9900	9700	10900	11300	10000	9400	10160	548
